# Supplementary material for: Strong Lateral Mode Confinement by Embedding SiO2 Nanospheres in the DBRs of GaN-Based VCSELs
Source: Micromachines (Basel). 2026 Apr 29;17(5):544. doi: 10.3390/mi17050544 (PMC13208928; doi:10.3390/mi17050544)
Supplement: Supplementary file 1 [file micromachines-17-00544-s001.zip]

Archive with 1 entries (1 files):
- micromachines-4225790-supplementary.pdf
